# Supplementary material for: HER2 and p95HER2 differentially regulate miRNA expression in MCF-7 breast cancer cells and downregulate MYB proteins through miR-221/222 and miR-503
Source: Sci Rep. 2019 Mar 4;9:3352. doi: 10.1038/s41598-019-39733-x (PMC6399295; doi:10.1038/s41598-019-39733-x)
Supplement: Supplementary file 2 — Supplementary table 1 [file 41598_2019_39733_MOESM2_ESM.xlsx]

## Sheet: Sheet1
Supplementary Table 1
Primers for qPCR validation of small RNA sequencing
miR-132-3p_F1	GCA GTA ACA GTC TAC AGC CA
miR-132-3p_R1	GTC CAG TTT TTT TTT TTT TTT CGA C
miR-146b-5p-F1	GCA GTG AGA ACT GAA TTC CAT AG
miR-146b-5p-R1	GTC CAG TTT TTT TTT TTT TTT AGC CT
miR-149-5p-F1	GGC TCC GTG TCT TCA CT
miR-149-5p-R1	GTC CAG TTT TTT TTT TTT TTT GGG A
miR-21-3p-F1	CAG CAA CAC CAG TCG ATG
miR-21-3p-R1	GGT CCA GTT TTT TTT TTT TTT TAC AG
miR-221-3p-F2	CAG AGC TAC ATT GTC TGC TG
miR-221-3p-R1	CAG TTT TTT TTT TTT TTT GAA ACC CA
mir-222-3p-F2	CAG AGC TAC ATC TGG CTA CT
mir-222-3p-R2	CCA GTT TTT TTT TTT TTT TAC CCA GT
miR-22-3p-F1	AGC TGC CAG TTG AAG AAC
miR-22-3p-R3	GGT CCA GTT TTT TTT TTT TTT TAC AGT
miR-27a-3p-F1	CAG TTC ACA GTG GCT AAG TTC
miR-27a-3p-R3	CAG TTT TTT TTT TTT TTT GCG GAA
miR-27a-5p-F1	GGG CTT AGC TGC TTG TG
miR-27a-5p-R1	TCC AGT TTT TTT TTT TTT TTG CTC A
miR-28-3p-F1	CGC AGC ACT AGA TTG TGA G
miR-28-3p-R	GTC CAG TTT TTT TTT TTT TTT CCA G
miR-296-3p-F2	GGA GGG TTG GGT GGA G
miR-296-3p-R1	GTC CAG TTT TTT TTT TTT TTT GGA GA
miR-29a-3p-F1	CAG TAG CAC CAT CTG AAA TCG
miR-29a-3p-R1	TCC AGT TTT TTT TTT TTT TTA ACC GA
miR-361-3p-F3	CCC CAG GTG TGA TTC TG
miR-361-3p-R2	GGT CCA GTT TTT TTT TTT TTT TAA ATC AG
miR-503-5p-F1	GCA GCG GGA ACA GTT CT
miR-503-5p-R5	CCA GTT TTT TTT TTT TTT TCT GCA GA
miR-769-5p-F2	GAG ACC TCT GGG TTC TGA
miR-769-5p-R1	GTC CAG TTT TTT TTT TTT TTT AGC TCA
miR-92b-3p-F1	CGC AGT ATT GCA CTC GTC
miR-92b-3p-R1	GTC CAG TTT TTT TTT TTT TTT GGA G
SNORD48-F	GTGATGATGACCCCAGGTAACTC
SNORD48-R	CAGGTCCAGTTTTTTTTTTTTTTTGGTCAGA
