# Supplementary material for: HER2 and p95HER2 differentially regulate miRNA expression in MCF-7 breast cancer cells and downregulate MYB proteins through miR-221/222 and miR-503
Source: Sci Rep. 2019 Mar 4;9:3352. doi: 10.1038/s41598-019-39733-x (PMC6399295; doi:10.1038/s41598-019-39733-x)
Supplement: Supplementary file 3 — Supplementary table 2 [file 41598_2019_39733_MOESM3_ESM.xlsx]

## Sheet: edgeR_significant
Supplementary Table 2
miRNAs significantly affected by p95HER2 but not by HER2
miRNA	HER2_15h_logFC	HER2_15h_PValue	HER2_36h_logFC	HER2_36h_PValue	HER2_60h_logFC	HER2_60h_PValue	p95_15h_logFC	p95_15h_PValue	p95_36h_logFC	p95_36h_PValue	p95_60h_logFC	p95_60h_PValue
hsa-miR-132-3p	0.303	0.59	0.101	0.85	0.613	0.31	0.21	0.615	0.529	0.222	2.26	1.69e-06
hsa-miR-146b-5p	0.0801	0.798	0.219	0.493	0.666	0.0398	0.435	0.139	1.36	4.32e-06	1.4	2.16e-06
hsa-miR-149-5p	0.359	0.164	0.257	0.346	-0.106	0.715	0.093	0.691	-0.205	0.431	-1.2	2.91e-05
hsa-miR-21-3p	0.0882	0.712	0.15	0.534	0.446	0.0645	0.478	0.0459	1.43	4.66e-09	1.34	3.23e-08
hsa-miR-21-5p	-0.149	0.754	0.181	0.704	0.422	0.378	0.551	0.25	1.21	0.0122	1.25	0.00991
hsa-miR-22-3p	0.0723	0.695	0.241	0.196	0.626	0.00085	0.202	0.268	0.707	0.000115	1.35	2.86e-13
hsa-miR-221-3p	-0.0685	0.904	0.00146	0.998	0.795	0.225	0.799	0.0886	1.09	0.0154	3.02	1.43e-12
hsa-miR-222-3p	0.33	0.642	1.23	0.0889	0.865	0.277	0.433	0.352	1.14	0.0177	2.95	1.85e-10
hsa-miR-23a-3p	0.156	0.512	0.0472	0.844	0.0832	0.732	0.107	0.651	0.517	0.0339	0.829	0.000676
hsa-miR-23b-3p	0.0594	0.794	0.214	0.354	-0.263	0.264	-0.0867	0.705	-0.197	0.426	-0.903	0.000536
hsa-miR-24-3p	0.222	0.228	0.187	0.309	0.0951	0.607	0.051	0.782	0.229	0.219	0.53	0.00427
hsa-miR-27a-3p	-0.231	0.459	0.104	0.739	0.132	0.674	0.0934	0.765	0.457	0.144	1.06	0.000756
hsa-miR-27a-5p	-0.0324	0.888	0.189	0.454	0.574	0.0295	0.0615	0.786	1.59	1.49e-10	2.03	4.64e-15
hsa-miR-28-3p	-0.348	0.211	0.24	0.421	0.351	0.313	-0.238	0.321	0.786	0.00355	1.17	4.73e-06
hsa-miR-296-3p	-0.00456	0.99	0.319	0.393	-0.0837	0.828	-0.104	0.771	-0.693	0.0622	-1.11	0.00436
hsa-miR-29a-3p	-0.0414	0.897	-0.154	0.638	0.326	0.326	0.219	0.497	0.842	0.0102	1.94	4.27e-09
hsa-miR-301a-3p	0.0174	0.977	-0.384	0.513	0.271	0.654	-0.685	0.237	-0.0151	0.98	-1.87	0.00504
hsa-miR-326	0.285	0.683	1.32	0.0588	-0.717	0.37	0.12	0.874	-1.24	0.265	-5.82	0.000851
hsa-miR-339-5p	0.392	0.274	-0.396	0.294	-0.244	0.541	-0.43	0.211	-1.19	0.00137	-0.636	0.0999
hsa-miR-345-5p	0.0924	0.782	-0.133	0.698	-0.0377	0.916	-0.0506	0.872	-0.494	0.148	-1.01	0.00728
hsa-miR-361-3p	-0.0139	0.958	0.0235	0.932	-0.114	0.692	-0.113	0.673	0.144	0.606	0.993	0.000404
hsa-miR-365a-5p	0.764	0.17	-0.845	0.173	1.46	0.0406	-0.229	0.653	0.381	0.487	1.66	0.00604
hsa-miR-424-3p	-0.0233	0.959	0.0693	0.896	-0.536	0.369	-0.172	0.599	0.453	0.204	1.08	0.00456
hsa-miR-503-5p	-0.523	0.175	-0.246	0.537	0.885	0.06	0.054	0.861	0.162	0.634	1.51	6.7e-06
hsa-miR-671-5p	-0.118	0.749	0.0398	0.918	-0.0479	0.908	-0.423	0.232	0.416	0.273	1.05	0.00212
hsa-miR-769-5p	0.137	0.556	-0.108	0.655	-0.107	0.684	0.184	0.413	-0.335	0.169	-0.854	0.00112
hsa-miR-92b-3p	0.278	0.37	0.0537	0.864	-0.0341	0.914	-0.111	0.717	-0.531	0.091	-0.827	0.0102
hsa-miR-99a-5p	-0.0157	0.952	-0.0309	0.91	-0.102	0.71	0.0902	0.712	-0.123	0.636	-0.787	0.00311
